# Supplementary material for: Heuristically Adaptive Diffusion‐Model Evolutionary Strategy
Source: Adv Sci (Weinh). 2026 Mar 7;13(20):e11537. doi: 10.1002/advs.202511537 (PMC13067789; doi:10.1002/advs.202511537)
Supplement: Supplementary file 3 — Supporting File 3: advs72244‐sup‐0003_conditional_data‐README.boxnote. [file ADVS-13-e11537-s001.boxnote]

{"version":82,"schema_version":1,"doc":{"type":"doc","attrs":{"table_of_contents":{"enabled":false,"allowedLevels":[1,2,3]}},"content":[{"type":"paragraph","content":[{"type":"text","marks":[{"type":"author_id","attrs":{"authorId":"23037640985"}}],"text":"`conditional_data.zip` contains data for the"}]},{"type":"bullet_list","content":[{"type":"list_item","content":[{"type":"paragraph","content":[{"type":"text","marks":[{"type":"author_id","attrs":{"authorId":"23037640985"}}],"text":"static/dynamic double peak problem"}]}]},{"type":"list_item","content":[{"type":"paragraph","content":[{"type":"text","marks":[{"type":"author_id","attrs":{"authorId":"23037640985"}}],"text":"temporal conditioning experiment on double peak problem"}]}]},{"type":"list_item","content":[{"type":"paragraph","content":[{"type":"text","marks":[{"type":"author_id","attrs":{"authorId":"23037640985"}}],"text":"Rastrigin / twisted Rastrigin problems"}]}]}]},{"type":"paragraph"},{"type":"paragraph","content":[{"type":"text","marks":[{"type":"author_id","attrs":{"authorId":"23037640985"}}],"text":"Extract the `data` directory from the `conditional_data` as `examples/conditional/data`. "}]},{"type":"paragraph","content":[{"type":"hard_break","marks":[{"type":"author_id","attrs":{"authorId":"23037640985"}}]},{"type":"text","marks":[{"type":"author_id","attrs":{"authorId":"23037640985"}}],"text":"The folder structure of the CondEvo repo should look something like this:"}]},{"type":"paragraph","content":[{"type":"text","marks":[{"type":"author_id","attrs":{"authorId":"23037640985"}}],"text":"Below we list the Jupyter notebooks used to generate Figures 3 through 6 of the "},{"type":"text","marks":[{"type":"link","attrs":{"href":"https://arxiv.org/pdf/2411.13420"}},{"type":"author_id","attrs":{"authorId":"23037640985"}}],"text":"HADES "},{"type":"text","marks":[{"type":"author_id","attrs":{"authorId":"23037640985"}}],"text":"paper."}]},{"type":"paragraph"},{"type":"heading","attrs":{"level":1,"guid":"mergax7h","collapsedUserIds":[]},"content":[{"type":"text","marks":[{"type":"author_id","attrs":{"authorId":"23037640985"}}],"text":"Jupyter Notebooks"}]},{"type":"paragraph","content":[{"type":"text","marks":[{"type":"author_id","attrs":{"authorId":"23037640985"}}],"text":"Below we list the Jupyter notebooks used to generate Figures 3 through 6 of the "},{"type":"text","marks":[{"type":"link","attrs":{"href":"https://arxiv.org/pdf/2411.13420"}},{"type":"author_id","attrs":{"authorId":"23037640985"}}],"text":"HADES "},{"type":"text","marks":[{"type":"author_id","attrs":{"authorId":"23037640985"}}],"text":"paper."}]},{"type":"paragraph","content":[{"type":"text","marks":[{"type":"author_id","attrs":{"authorId":"23037640985"}}],"text":"The Jupyter notebooks below can be used to "}]},{"type":"bullet_list","content":[{"type":"list_item","content":[{"type":"paragraph","content":[{"type":"text","marks":[{"type":"strong"},{"type":"author_id","attrs":{"authorId":"23037640985"}}],"text":"generate [time-consuming, avoid]"},{"type":"text","marks":[{"type":"author_id","attrs":{"authorId":"23037640985"}}],"text":" and"}]}]},{"type":"list_item","content":[{"type":"paragraph","content":[{"type":"text","marks":[{"type":"strong"},{"type":"author_id","attrs":{"authorId":"23037640985"}}],"text":"load"},{"type":"text","marks":[{"type":"author_id","attrs":{"authorId":"23037640985"}}],"text":" the data above."}]}]}]},{"type":"paragraph"},{"type":"paragraph","content":[{"type":"text","marks":[{"type":"font_color","attrs":{"color":"#ED3757"}},{"type":"strong"},{"type":"author_id","attrs":{"authorId":"23037640985"}}],"text":"For analysis"},{"type":"text","marks":[{"type":"font_color","attrs":{"color":"#ED3757"}},{"type":"author_id","attrs":{"authorId":"23037640985"}}],"text":" purposes, it is recommended to "},{"type":"text","marks":[{"type":"font_color","attrs":{"color":"#ED3757"}},{"type":"strong"},{"type":"author_id","attrs":{"authorId":"23037640985"}}],"text":"load the data"},{"type":"text","marks":[{"type":"font_color","attrs":{"color":"#ED3757"}},{"type":"author_id","attrs":{"authorId":"23037640985"}}],"text":" ("},{"type":"text","marks":[{"type":"font_color","attrs":{"color":"#ED3757"}},{"type":"strong"},{"type":"author_id","attrs":{"authorId":"23037640985"}}],"text":"avoid"},{"type":"text","marks":[{"type":"font_color","attrs":{"color":"#ED3757"}},{"type":"author_id","attrs":{"authorId":"23037640985"}}],"text":" cells with "},{"type":"text","marks":[{"type":"font_color","attrs":{"color":"#ED3757"}},{"type":"strong"},{"type":"author_id","attrs":{"authorId":"23037640985"}}],"text":"“run” or “run_experiments”"},{"type":"text","marks":[{"type":"font_color","attrs":{"color":"#ED3757"}},{"type":"author_id","attrs":{"authorId":"23037640985"}}],"text":" calls)"}]},{"type":"heading","attrs":{"level":3,"guid":"mergr384","collapsedUserIds":[]},"content":[{"type":"text","marks":[{"type":"font_color","attrs":{"color":"#ED3757"}},{"type":"author_id","attrs":{"authorId":"23037640985"}}],"text":"Git-ignore-friendly Local Edits: "},{"type":"text","marks":[{"type":"strong"},{"type":"author_id","attrs":{"authorId":"23037640985"}}],"text":" → "},{"type":"text","marks":[{"type":"author_id","attrs":{"authorId":"23037640985"}}],"text":"Rename a Jupyter notebook as “local.*.iypnb”. "},{"type":"text","marks":[{"type":"strong"},{"type":"author_id","attrs":{"authorId":"23037640985"}}],"text":"The “local.” prefix will be ignored by git"}]},{"type":"heading","attrs":{"level":2,"guid":"merghq3v","collapsedUserIds":[]},"content":[{"type":"text","marks":[{"type":"author_id","attrs":{"authorId":"23037640985"}}],"text":"Fig 3 - Dynamic double peak problem"}]},{"type":"code_block","attrs":{"language":null,"preview":false},"content":[{"type":"text","marks":[{"type":"author_id","attrs":{"authorId":"23037640985"}}],"text":"dynamic-environment-examples.ipynb"}]},{"type":"paragraph","content":[{"type":"image","attrs":{"src":"","class":"","alt":"","title":"","boxSharedLink":"","boxFileId":"","fileName":"Box Notes Image 2025-08-25 20.37.34.png","placeholderState":"","width":null,"height":null,"childId":"d990450f-6121-4014-aca1-d2ba79b839d5.png"},"marks":[{"type":"author_id","attrs":{"authorId":"23037640985"}}]}]},{"type":"paragraph"},{"type":"paragraph"},{"type":"heading","attrs":{"level":2,"guid":"mergltsh","collapsedUserIds":[]},"content":[{"type":"text","marks":[{"type":"author_id","attrs":{"authorId":"23037640985"}}],"text":"Fig 4, 5 - Conditional Double-Peak [Spatial / Temporal]"}]},{"type":"code_block","attrs":{"language":null,"preview":false},"content":[{"type":"text","marks":[{"type":"author_id","attrs":{"authorId":"23037640985"}}],"text":"conditional_evolution_examples.ipynb"}]},{"type":"paragraph"},{"type":"paragraph","content":[{"type":"image","attrs":{"src":"","class":"","alt":"","title":"","boxSharedLink":"","boxFileId":"","fileName":"Box Notes Image 2025-08-25 20.36.51.png","placeholderState":"","width":null,"height":null,"childId":"224a09c1-ec64-4866-a12f-42e913a274c9.png"},"marks":[{"type":"author_id","attrs":{"authorId":"23037640985"}}]}]},{"type":"paragraph","content":[{"type":"image","attrs":{"src":"","class":"","alt":"","title":"","boxSharedLink":"","boxFileId":"","fileName":"Box Notes Image 2025-08-25 20.37.03.png","placeholderState":"","width":null,"height":null,"childId":"3f43406d-fabe-4ab3-bb93-ba8bc038759e.png"},"marks":[{"type":"author_id","attrs":{"authorId":"23037640985"}}]}]},{"type":"heading","attrs":{"level":2,"guid":"mergmjha","collapsedUserIds":[]},"content":[{"type":"text","marks":[{"type":"author_id","attrs":{"authorId":"23037640985"}}],"text":"Fig. 6: Novelty conditional Rastrigin/twisted Rastrigin"}]},{"type":"code_block","attrs":{"language":null,"preview":false},"content":[{"type":"text","marks":[{"type":"author_id","attrs":{"authorId":"23037640985"}}],"text":"novelty_conditional_evolution-helixrastrigin.ipynb"}]},{"type":"paragraph"},{"type":"code_block","attrs":{"language":null,"preview":false},"content":[{"type":"text","marks":[{"type":"author_id","attrs":{"authorId":"23037640985"}}],"text":"novelty_conditional_evolution-rastrigin.ipynb.ipynb"}]},{"type":"paragraph"},{"type":"paragraph","content":[{"type":"image","attrs":{"src":"","class":"","alt":"","title":"","boxSharedLink":"","boxFileId":"","fileName":"Box Notes Image 2025-08-25 20.38.10.png","placeholderState":"","width":null,"height":null,"childId":"47b13d8a-2b74-4c41-a92d-3276cd61ab10.png"},"marks":[{"type":"author_id","attrs":{"authorId":"23037640985"}}]}]},{"type":"paragraph"},{"type":"heading","attrs":{"level":1,"guid":"mergyzvi","collapsedUserIds":[]},"content":[{"type":"text","marks":[{"type":"author_id","attrs":{"authorId":"23037640985"}}],"text":"Training a diffusion model on the data:"}]},{"type":"bullet_list","content":[{"type":"list_item","content":[{"type":"paragraph","content":[{"type":"text","marks":[{"type":"author_id","attrs":{"authorId":"23037640985"}}],"text":"Load the data you want"}]}]},{"type":"bullet_list","content":[{"type":"list_item","content":[{"type":"paragraph","content":[{"type":"text","marks":[{"type":"strong"},{"type":"author_id","attrs":{"authorId":"23037640985"}}],"text":"The above data can be accessed for every generation and across multiple lineages."}]}]}]},{"type":"list_item","content":[{"type":"paragraph","content":[{"type":"text","marks":[{"type":"author_id","attrs":{"authorId":"23037640985"}}],"text":"Configure a diffusion model from the “condevo.diffusion” module (e.g., “DDIM”), and based on a “diffusion.nn” neural network architecture, e.g., “MLP”."}]}]},{"type":"list_item","content":[{"type":"paragraph","content":[{"type":"text","marks":[{"type":"author_id","attrs":{"authorId":"23037640985"}}],"text":"Use the “condevo.diffusion.DM.fit(…)” method for training (both DDIM and RectFlow inherit from DM)"}]}]}]},{"type":"paragraph"}]},"savepoint_metadata":{"savepointFileId":null,"savepointsInfo":{},"shouldCreateSavepointBeforeApplyingNextVersion":false,"authorsSinceLastSavepoint":{"23037640985":true},"allAuthorNames":{"23037640985":"Ben Hartl"}},"last_edit_timestamp":1772010852395}
